# Supplementary material for: Neuronal DAMPs exacerbate neurodegeneration via astrocytic RIPK3 signaling
Source: JCI Insight. 2024 May 7;9(11):e177002. doi: 10.1172/jci.insight.177002 (PMC11382884; doi:10.1172/jci.insight.177002)
Supplement: Supporting data values [file jciinsight-9-177002-s086.xlsx]

## Sheet: Fig. 1C
	Ripk3fl/flAldh1l1Cre-					Ripk3fl/flAldh1l1Cre+
Saline	1.07379	1.16138	0.86564	0.937623	0.961566	0.827182	0.591329	0.708189	1.13832
MPTP	0.165176	0.120368	0.190034	0.326986		0.289225	0.473199	0.393494	0.512165	0.53999

## Sheet: Fig. 1E
	Ripk3fl/flAldh1l1Cre-							Ripk3fl/flAldh1l1Cre+
Saline	3073.67	3345.67	3288.67	2614.67	3609.5	3115.67		3168.67	3919.33	3171.67	3561.75	3855.33	3530.67	3633.5
MPTP	947.333	1484	1423.67	2432	1990			3980.67	3268.33	3818.67	3272.67	3044	3272.33

## Sheet: Fig. 1F
	Ripk3fl/flAldh1l1Cre-							Ripk3fl/flAldh1l1Cre+
Saline	0.0333066	0.188845	0.0588797	0.240861	0.265533	0.0631107		0.137167	0.174224	0.470482	0.0778233	0.0782367	0.153034	0.177495
MPTP	1.65748	3.81539	1.84191	0.66028	1.09142			0.809995	0.388154	0.162391	0.145766	0.180929	0.0499432

## Sheet: Fig. 1H
	Ripk3fl/flAldh1l1Cre-										Ripk3fl/flAldh1l1Cre+
Saline	5.419	5.799	4.053	2.4975	2.861	4.5595					4.162	4.918	12.37	3.922
MPTP	6.716	11.467	39.458	12.221	12.835	18.5395	18.3075	13.8315	15.5775	43.0845	7.215	5.673	8.516	8.19	3.1105	9.9565	4.4295	9.044	7.7975	6.6565	20.0015

## Sheet: Fig. 2B
	Ripk3fl/fl Aldh1l1Cre-								Ripk3fl/flAldh1l1Cre+
Saline	1.0235	1.01085	0.388242	1.61176	1.61615	0.735639	1.07066	0.577552	0.43299	0.630155	0.599002
MPTP	8.69845	2.79253	4.31004	14.745	5.84138	3.21797			0.876289	0.981959	4.8917	2.58014	0.934549	1.00524	0.284803

## Sheet: Fig. 2D
Ripk3fl/fl Aldh1l1Cre-	Ripk3fl/fl Aldh1l1Cre+
6.13902	6.24663
6.94024	6.08242
6.33161	6.08399
5.7957	6.43757
6.99113	6.04825

## Sheet: Fig. 2E
	Ripk3fl/flAldh1l1Cre- Vehicle									Ripk3fl/flAldh1l1Cre+ Vehicle									Ripk3fl/flAldh1l1Cre- MPTP									Ripk3fl/flAldh1l1Cre+ MPTP
Amigo2	-0.148388	0.12988	0.0185081	0.252735	-0.20781	-0.04493				-0.197136	-0.181934	-0.0160969	0.24571	0.695871	0.410304				-0.556535	-0.317575	-0.689147	1.04186	0.613166	1.44862				0.318174	-0.0585205	-0.630458	0.572823	0.798662	0.615502	0.277363
Cd14	-0.303511	-0.59554	-0.644233	1.54328		0.284627	-0.292089	0.00746242		-0.869847	-1.16652	-0.842063	1.29794	0.447975		0.284627	-0.292089	0.00746242	2.16955	3.06979	2.21625	3.57998	2.98298	2.54644	3.43186	2.62575	3.27523	-0.775864	-1.07682	-1.38764	0.733239	-0.653906	0.665526	0.630364	0.896998	0.198163
Cd109	0.0662034	0.0150317	-0.0926562	0.0114211	0.334478	-0.37629	0.041811			-0.907382	-0.39489	-0.961533	0.00271129	-0.196107	0.399087	0.499054	0.363867		0.537774	1.64194	1.33155	0.0454892	0.14601	-0.0700782	1.78417	1.79549	2.54377	-0.726194	-0.545209	0.139778	0.157269	-0.63255	0.493961	0.745694	0.196315	0.684231
Cxcl10	-0.105375	-0.919086	1.03806	-0.0135977		-0.524859	0.437341	0.087518		0.635683	0.169665	-0.922568	1.80565	-0.246773		0.312446	-0.307322	1.33665	2.83691	5.09143	3.41585	4.00865	3.10633	2.91046	4.37567	6.03195	6.10935	-1.13749	-0.956356	0.6317	2.38323	-0.426482	3.32623	2.30123	1.15398	-0.574966
Emp1	-0.289232	-0.886449	-0.568563	1.74424	0.102305	0.287917	-0.39022			-1.02835	-0.845007	-0.855447	1.71177	1.02538	0.216892	0.871867	-0.41719		0.137302	1.19824	0.843592	2.36544	1.6247	1.45735	0.376664	0.522252	2.16428	-0.829413	-0.739586	-0.43811	1.39962	-0.404007	-0.51143	0.019104	-0.81294	0.27236
Fbln5	-0.811194	-0.227365	-0.895809	1.93437	0.32456	0.009589	-0.33415			-0.84501	-1.98558	-0.992066	1.879	1.57001	0.176428	-0.43516	-0.57776		-0.057323	2.28837	2.62331	2.76792	2.23764	2.0452	1.02942	0.47191	1.12446	-0.776386	-1.28229	-1.0418	1.08875	0.377526	0.282266	0.991755	-0.96233	-0.25416
Gbp2	0.714596	-1.14688	-0.550894	0.983179	0.051505	-0.14228	0.090776			0.0661803	-0.883745	-1.21766	1.11849	0.182718	0.057858	0.341637	-0.44037		0.664326	1.19196	0.53867	0.968487	0.780587	0.876001	2.8587	3.8209	4.7737	-0.176268	-0.925073	-0.854034	0.811139	-1.06909	0.318134	1.12111	0.55332	-0.3008
	Ripk3fl/fl; Aldh1l1Cre- Vehicle									Ripk3fl/fl; Aldh1l1Cre+ Vehicle									Ripk3fl/fl; Aldh1l1Cre- MPTP									Ripk3fl/fl; Aldh1l1Cre+ MPTP
H2-D1	-0.534038	-0.390319	-0.454822	1.37918	0.088075	0.149248	-0.237323			-0.533892	-0.0933808	-0.692283	0.879651	0.406643		0.287104	-0.420618	-0.438838	0.180487	0.81263	-0.309613	1.26476	0.829681	1.51608	2.18094	1.86136	1.17723	-0.338257	-0.82949	-0.848744	0.594569	-0.0205459	1.57148	1.42556	0.0645806	0.263123
H2-T23	-0.0952597	-0.280485	-0.0144948	0.39024	0.184207	0.122926	-0.307133			-0.238606	-0.138659	-0.448647	0.309216	-0.524317		0.46024	-0.0543442	-0.0789002	0.447514	0.547027	0.48636	0.0952786	-0.14983	0.164388	2.17786	1.65361	1.23857	-0.217726	-0.21631	-0.509386	-0.445977	-1.37721	1.21265	1.20816	0.156046	0.541422
Lcn2	-1.50567	1.4942	-1.58032	1.59179	2.02002	-2.29825	0.278233			-5.62335	-0.826216	-2.88596	-1.6603	-3.33985		1.85229	-0.643677	0.942822	6.45988	7.3115	6.50172	7.00469	6.33775	6.21125	11.8861	11.9326	11.5661	-3.61199	-2.98668	-4.28884	-0.290974	-2.07293	7.1435	7.79311	7.17818	-0.562807
Psmb8	-0.121151	-0.581069	-0.332156	1.03438	0.378058	-0.20831	-0.16975			-0.276039	-0.0876232	-0.411753	1.05913	0.19635	0.281634	0.452667	-0.36695		0.979676	1.406	0.711747	1.48199	1.33351	1.37435	2.60253	2.40974	2.74799	-0.191858	-0.299047	-0.720927	0.373926	-0.625506	0.927666	1.50542	0.937839	0.026914
S100a10	-0.690431	-0.985249	-0.27661	1.95229	0.264661	0.099517	-0.36418			-0.889612	-0.6145	-0.655946	1.77231	0.853736	0.388462	0.867718	-0.00633		-1.30714	-0.0687771	-0.100077	0.714406	0.505437	0.552946	0.170536	0.281198	1.41639	-0.891105	-0.339161	-0.684789	1.50215	0.591796	-0.13275	0.132889	-0.74467	0.505458
Serping1	-0.543773	-1.20662	0.497226	2.12879	0.111286	-0.39983	0.288547			-1.05018	-1.65495	-1.18898	2.52594	2.15936	0.392643	0.226419	-0.41495		0.680037	1.44989	0.497226	2.08925	0.709958	1.95124	1.86224	0.795105	2.43788	-1.98988	-1.53348	-0.984512	2.00763	-0.202961	0.352485	0.182459	0.400877	-0.65054
Srgn	-0.215136	-0.314452	-0.102861	0.632449	0.344116	-0.10831	-0.2358			-0.518059	-0.298338	-0.601625	0.542821	-0.00831367	0.206247	0.514803	-0.28718		0.00894403	1.48763	1.07971	0.948778	0.67009	0.623139	1.06432	0.573467	2.32941	-0.517445	-0.285839	-0.77137	-0.0114248	-1.6843	0.262121	0.745149	0.052314	0.312794

## Sheet: Fig. 2F
	Aldh1l1Cre--2xFV Vehicle								Aldh1l1Cre+-2xFV Vehicle									Aldh1l1Cre--2xFV MPTP							Aldh1l1Cre+-2xFV MPTP
Ccl5	-0.16006	0.160061	-0.07356	-0.6904	0.76396	0.109262	-0.370269	0.261006	0.641966	-0.40408	0.475654	-0.54811	-0.03495	0.679519	1.2758	-0.023879	1.04953	0.186244	7.59243	5.47867	2.65128	4.13836	3.67515	2.44193	9.8238	7.64443	6.2702	7.00877	6.19881	7.32065	3.42355
Cd14	-0.22872	0.228722	-0.09412	-0.39065	0.484769	0.41717	-0.3104	-0.10677	0.645031	-0.0147	0.66438	0.402776	-0.4206	0.268631	0.387789	-0.56987	0.831442	0.585394	2.42007	1.23394	0.754177	1.67496	1.40524	1.12721	2.49514	3.30776	2.64639	2.1198	2.41328	3.48802	2.80786
Cd109	0.128701	-0.1287	-0.40339	0.036548	0.366847	0.432292	-0.536042	0.10375	0.608081	0.474351	1.01207	0.593834	0.117381	0.263913	0.402278	-1.23856	0.215728	0.749841	1.85932	1.45475	0.97747	1.76829	1.09773	0.999288	3.15559	2.38883	1.38106	1.43918	2.2007	1.40677	1.58996
Cxcl10	-0.49522	0.495216	-0.68153	-0.83639	1.51792	0.074162	0.021453	-0.09561	0.522146	-1.02158	1.28689	0.379976	0.840448	0.845964	1.18003	0.22138	0.891314	-0.44047	2.93962	3.48723	3.09762	3.24754	3.62564	3.30235	7.12091	5.02958	4.2279	4.8063	4.82231	6.17702	5.14311
Emp1	-0.48865	0.488646	-0.29757	-0.03839	0.335959	0.379274	-0.49491	0.115635	0.284899	-0.19037	0.819165	0.599351	-0.28483	0.174868	0.150515	-0.2266	1.09394	0.402399	1.39131	0.140141	-0.311	0.921578	1.98286	0.89934	1.60455	1.61022	0.183393	0.606928	1.46567	1.49587	1.77232
Fbln5	-0.37765	0.377655	-0.35396	0.022546	0.331414	0.345637	-0.652356	0.306719	0.260104	0.668877	1.03088	-0.10879	-0.13549	0.220015	-0.502749	-0.651657	-1.31203	0.958567	2.37449	0.832368	1.93606	2.28516	3.54243	2.46833	2.56351	2.35703	0.283835	0.630756	2.35806	2.83859	3.00236
Gbp2	-0.26743	0.267431	-0.32257	-0.1306	0.453167	-0.316698	-1.22894	1.54563	0.311994	0.196624	0.914301	0.753299	-0.39318	0.25371	-2.49871	0.090343	-1.83121	0.876314	2.24097	0.509697	1.57918	1.77679	3.21167	3.38132	5.06884	2.67566	1.0189	1.91426	1.31636	4.21056	0.568511
	Aldh1l1Cre--2xFV Vehicle								Aldh1l1Cre+-2xFV Vehicle									Aldh1l1Cre--2xFV MPTP							Aldh1l1Cre+-2xFV MPTP
H2-D1	-0.22941	0.229406	-0.0858	-0.06135	0.14715	0.1899	-0.31264	0.122741	-0.0742	0.108227	0.4034	0.170561	-0.27073	0.369167	0.609445	-0.53257	0.558855	0.064629	1.63446	0.507435	0.19256	1.12727	1.2382	0.78581	2.3849	1.65738	0.894615	0.591288	1.06555	1.43481	1.64438
H2-T23	-0.50926	0.509256	-0.2141	-0.03238	0.246488	0.307648	-0.34934	0.04169	0.333202	0.585053	0.699337	0.284985	-0.2891	0.149117	0.759461	-0.44703	0.663909	0.40523	1.91148	0.527418	0.519986	1.46138	1.37492	0.861013	3.17647	1.76207	0.826139	0.993102	1.2545	1.81317	1.76449
Lcn2	0.461364	-0.46136	1.03406	-0.23176	-0.8023	0.900794	-1.64782	0.747022	-0.23231	-0.42353	-0.16289	0.022592	1.05159	0.82319	3.68414	0.975522	2.75543	-1.57633	8.35204	7.51476	8.54877	10.2499	9.67265	9.0475	9.05413	8.4439	8.96718	8.85211	11.0975	11.4992	10.8792
Psmb8	-0.10911	0.10911	-0.24101	-0.0118	0.252808	0.230817	0.061716	-0.292533	0.291304	0.225715	0.774125	0.272376	-0.53198	0.399633	1.27634	-0.006952	1.1197	0.432963	2.12325	1.05551	0.57316	1.22837	-2.000563*	1.51241	3.73392	2.36841	1.61655	1.80679	2.84302	2.95063	1.85364
S100a10	-0.20242	0.202421	-0.02481	-0.11797	0.142775	-1.47929	-0.72859	2.20788	0.264847	0.176687	0.388188	0.425888	-0.20539	0.214656	-1.83864	-2.50514	-0.99094	0.562079	0.914214	-0.63402	-0.53997	0.366955	-0.63294	-0.79908	1.64732	1.0129	0.176921	0.234316	0.712634	-0.01589	1.03397
Serping1	-0.60938	0.609382	-0.0832	-0.18545	0.26865	0.347564	-0.82462	0.447705	0.408864	0.366735	1.15396	-0.02862	-0.52905	0.068683	1.55694	-0.07942	0.576353	0.59004	2.63964	0.735535	0.410488	1.02045	0.933925	0.561113	2.58965	2.36196	1.02096	1.46749	0.412176	2.00119	1.4745
Srgn	-0.26743	0.267431	-0.07301	-0.30335	0.376356	-0.001465	-0.337713	0.339178	0.365816	0.273036	0.922271	0.196195	-0.32249	0.177022	-0.562404	0.384558	0.909874	0.716409	2.17826	0.485348	-0.995146	2.72127	2.45644	1.01744	2.44621	2.29962	1.18928	1.11782	2.46411	3.08533	1.57191

## Sheet: Fig. 2I
	Vehicle					B/B
Amigo2	0.219914	-0.21991	0.209775	-0.56812	0.358349	-0.95867	-0.07754	0.265793	1.193	1.04072
Cd14	-0.39736	0.39736	0.598391	-1.11277	0.514382	1.25638	1.0011	1.63695	1.70902	0.909838
Cd109	-0.17042	0.170415	0.197321	-0.73501	0.537687	0.338829	-0.29904	1.02513	1.48555	0.787498
Cxcl10	-0.29904	1.06354	2.24229	-3.47657	1.23428	3.21156	2.29783	1.78739	1.73481	1.25305
Emp1	-0.46	0.459996	0.288197	-0.88152	0.593319	1.26731	0.662123	2.13769	1.59977	1.04701
Fbln5	0.14715	-0.14715	-0.12744	-0.49155	0.618983	0.005123	0.184151	-0.06457	0.899948	0.759595
Gbp2	0.861357	-1.22907	0.367712	-0.59876	0.598756	1.02115	1.21753	0.705824	1.75687	0.450616
	Vehicle					B/B
H2-D1	-0.4227	0.422699	0.113595	-0.50829	0.394694	0.110407	0.11899	0.675686	1.33933	0.473311
H2-T23	-0.21443	0.214434	0.0748	-0.42485	0.350049	-0.36856	-0.18448	0.334991	0.35943	0.161687
Lcn2	-0.70346	0.703462	1.14912	-2.2869	1.13778	3.32096	1.87321	3.09795	5.02406	3.01292
Psmb8	-0.67492	0.674921	0.430248	-0.79995	0.369707	0.842302	0.760851	0.837377	0.698699	0.291415
S100a10	0.175976	-0.58032	0.40434	-0.21341	0.213409	0.964638	0.762548	0.410866	1.22471	0.769203
Serping1	0.320589	-0.46776	0.14717	-0.23976	0.239756	0.138092	0.568715	0.378679	0.244567	0.151487
Srgn	-0.48915	0.489149	0.302601	-0.80321	0.500607	1.16997	0.834998	1.2101	1.47076	0.682709

## Sheet: Fig. 3B
	Ripk3fl/flAldh1l1Cre-						Ripk3fl/flAldh1l1Cre+
Saline	1	0.893764	0.984806	1.00755	1.11388		1.11461	0.982484	0.562026	0.651787	1.26346
MPTP	1.21815	0.667641	0.442478	1.09731	1.17177		1.16123	0.215554	0.235732	1.20444	0.700951	0.38883

[truncated: 48 more sheets: Fig. 3D, Fig. 3F, Fig. 3G, Fig. 3H, Fig. 3I), Fig. 4B, Fig. 4C, Fig. 4D, Fig. 4E, Fig. 4F, Fig. 4G, Fig. 4H, Fig. 4I, Fig. 5B, Fig. 5C, Fig. 5D, Fig. 5F, Fig. 6B, Fig. 6D, Fig. 6G …]
